# Supplementary material for: The Influence of Soil Fertilization on the Distribution and Diversity of Phosphorus Cycling Genes and Microbes Community of Maize Rhizosphere Using Shotgun Metagenomics
Source: Genes (Basel). 2021 Jun 30;12(7):1022. doi: 10.3390/genes12071022 (PMC8306440; doi:10.3390/genes12071022)
Supplement: Supplementary file 1 [file genes-12-01022-s001.zip]

Archive with 1 entries (1 files):
- genes-1213064-supplementary.pdf
